# Supplementary material for: Hydatidiform Mole with Coexisting Normal Pregnancy: A Systematic Review and Individual Participant Data Meta-Analysis
Source: Medicina (Kaunas). 2025 Oct 1;61(10):1781. doi: 10.3390/medicina61101781 (PMC12566089; doi:10.3390/medicina61101781)
Supplement: Supplementary file 1 [file medicina-61-01781-s001.zip]

Archive with 11 entries (10 files):
- supp-medicina-3822615/
- supp-medicina-3822615/Supplementary Materials File S1.pdf
- __MACOSX/supp-medicina-3822615/._Supplementary Materials File S1.pdf
- supp-medicina-3822615/Supplementary Materials File S3.pdf
- __MACOSX/supp-medicina-3822615/._Supplementary Materials File S3.pdf
- supp-medicina-3822615/Supplementary Materials File S2.pdf
- __MACOSX/supp-medicina-3822615/._Supplementary Materials File S2.pdf
- supp-medicina-3822615/Supplementary Materials File S5.pdf
- __MACOSX/supp-medicina-3822615/._Supplementary Materials File S5.pdf
- supp-medicina-3822615/Supplementary Materials File S4.pdf
- __MACOSX/supp-medicina-3822615/._Supplementary Materials File S4.pdf
